# Supplementary material for: The impact of mistranslation on phenotypic variability and fitness
Source: Evolution. 2021 Feb 2;75(5):1201–17. doi: 10.1111/evo.14179 (PMC8248024; doi:10.1111/evo.14179)
Supplement: Supplementary file 2 — Table S1: Statistical comparisons of data [file EVO-75-1201-s001.xlsx]

## Sheet: Sheet1
	Table S1: Statistical comparisons of data
	Figure details	Comparison	Test	Median values	Statistic	P value
	Fig.2 (b-i), Fig.S2 and Fig. S7
	Time to division (minutes), 37°C	WT vs Mutant	Mann-Whitney	36 vs 62	U=45832	P<0.0001
		WT vs WT(HA)	Mann-Whitney	36 vs 38	U=129812	P=0.5667
		Mutant vs Mutant (HA)	Mann-Whitney	62 vs 56	U=109351	P<0.0001
		WT vs WTcan	Mann-Whitney	36 vs 80	U=20542	P<0.0001
		WT vs WTnor	Mann-Whitney	36 vs 48	U=79978	P<0.0001
		WT vs WTstrp	Mann-Whitney	36 vs 44	U=103802	P<0.0001
	Length at birth (micron), 37°C	WT vs Mutant	Mann-Whitney	2.4 vs 2.7	U=586570	P<0.0001
		WT vs WT(HA)	Mann-Whitney	2.4 vs 2.2	U=710144	P<0.001
		Mutant vs Mutant (HA)	Mann-Whitney	2.7 vs 2.9	U=665152	P<0.0001
		WT vs WTcan	Mann-Whitney	2.4 vs 2.3	U=748682	P<0.0001
		WT vs WTnor	Mann-Whitney	2.4 vs 2.7	U=500092	P<0.0001
		WT vs WTstrp	Mann-Whitney	2.4 vs 2.3	U=942170	P=0.4
	Variability comparisons:			Difference in variability (Yes/No)
	Time to division (minutes), 37°C	WT vs Mutant	Fligner	Yes	Χ2=81.8	P=2.2x10-16
		WT vs WT(HA)	Fligner	Yes	Χ2=5.3	P=0.02
		Mutant vs Mutant (HA)	Fligner	No	Χ2=1.4	P=0.2
		WT vs WTcan	Fligner	Yes	Χ2=87.6	P=2.2x10-16
		WT vs WTnor	Fligner	Yes	Χ2=66.9	P=1.2x10-13
		WT vs WTstrp	Fligner	Yes	Χ2=32.9	P=1.18x10-8
	Length at birth (micron), 37°C	WT vs Mutant	Fligner	Yes	Χ2=91.4	P=2.2x10-16
		WT vs WT(HA)	Fligner	Yes	Χ2=40.4	P=5.75x10-8
		Mutant vs Mutant (HA)	Fligner	Yes, Mutant(HA)>Mutant	Χ2=50.5	P=1.17x10-12
		WT vs WTcan	Fligner	Yes, WTcan>WT	Χ2=49.0	P=2.5x10-12
		WT vs WTnor	Fligner	Yes	Χ2=58.5	P=2.03x10-14
		WT vs WTstrp	Fligner	No	Χ2=1.5	P=0.2
	Time to division (minutes), 35°C	WT vs Mutant	Fligner	Yes	Χ2=108.6	P=2.2x10-16
		WT vs WT(HA)	Fligner	Yes	Χ2=65.8	P=4.9x10-16
		Mutant vs Mutant (HA)	Fligner	No	Χ2=10.7	P=0.001
	Length at birth (micron), 35°C	WT vs Mutant	Fligner	Yes	Χ2=279.6	P=2.2x10-16
		WT vs WT(HA)	Fligner	Yes	Χ2=195	P=2.2x10-16
		Mutant vs Mutant (HA)	Fligner	No	Χ2=0.68	P=0.4
	Time to division (minutes), 39°C	WT vs Mutant	Fligner	No	Χ2=227.8	P<2.2x10-16
		WT vs WT(HA)	Fligner	Yes	Χ2=
		Mutant vs Mutant (HA)	Fligner	No	Χ2=1	P=0.3
	Length at birth (micron), 39°C	WT vs Mutant	Fligner	Yes	Χ2=	P=2.2x10-16
		WT vs WT(HA)	Fligner	Yes	Χ2=	P=5.75x10-8
		Mutant vs Mutant (HA)	Fligner	Yes, Mutant(HA)>Mutant	Χ2=	P=1.17x10-12
	Fig. 3
	Variability comparisons:			Difference in variability (Yes/No)
	Population growth rates	Mutant vs WT	Fligner	No	Χ2=0.0009	P=0.9
		WT(HA) vs WT	Fligner	No	Χ2=1.3	P=0.2
		Mutant(HA) vs Mutant	Fligner	Yes	Χ2=5.8	P=0.02
		WT(can) vs WT	Fligner	No	Χ2=1.7	P=0.2
		WT(nor) vs WT	Fligner	No	Χ2=1.2	P=0.26
		WT(Strp) vs WT	Fligner	Yes	Χ2=10.6	P=0.001
	Population doubling times	Mutant vs WT	Fligner	Yes	Χ2=18.1	P=2.06x10-5
		WT(HA) vs WT	Fligner	Yes	Χ2=15	P=0.0001
		Mutant(HA) vs Mutant	Fligner	No	Χ2=0.2	P=0.6
		WT(can) vs WT	Fligner	Yes	Χ2=4.5	P=0.03
		WT(nor) vs WT	Fligner	No	Χ2=1.3	P=0.2
		WT(Strp) vs WT	Fligner	Yes	Χ2=13.5	P=0.0002
	Population growth yields	Mutant vs WT	Fligner	No	Χ2= 3	P=0.08
		WT(HA) vs WT	Fligner	No	Χ2=1.1	P=0.28
		Mutant(HA) vs Mutant	Fligner	No	Χ2=2.5	P=0.1
		WT(can) vs WT	Fligner	No	Χ2=0.8	P=0.3
		WT(nor) vs WT	Fligner	Yes	Χ2=8.1	P=0.004
		WT(Strp) vs WT	Fligner	Yes	Χ2=31.3	P=2.18x10-8
	Population lag times	Mutant vs WT	Fligner	No	Χ2= 3	P=0.08
		WT(HA) vs WT	Fligner	Yes	Χ2=5.3	P=0.02
		Mutant(HA) vs Mutant	Fligner	Yes	Χ2=37.4	P=9.24x10-10
		WT(can) vs WT	Fligner	No	Χ2=3.5	P=0.06
		WT(nor) vs WT	Fligner	No	Χ2=0.4	P=0.5
		WT(Strp) vs WT	Fligner	Yes	Χ2=13.7	P=0.0002
	Fig. S6 and S7
	Population growth rate median comparisons	Mutant vs WT	Mann-Whitney U	0.9 vs 1.15	U= 4	P=0.08
		WT(HA) vs WT	Mann-Whitney U	0.79 vs 1.15	U=0	P<0.0001
		Mutant(HA) vs Mutant	Mann-Whitney U	0.96 vs 0.9	U=586	P=0.008
		WT(can) vs WT	Mann-Whitney U	0.93 vs 1.15	U=0	P<0.001
		WT(nor) vs WT	Mann-Whitney U	1.17 vs 1.15	U=729	P=0.04
		WT(Strp) vs WT	Mann-Whitney U	1.1 vs 1.15	U=504	P=0.0006
	Population growth yield median comparisons	Mutant vs WT	Mann-Whitney U	0.8 vs 0.76	U=286	P<0.0001
		WT(HA) vs WT	Mann-Whitney U	0.73 vs 0.8	U=159	P<0.0001
		Mutant(HA) vs Mutant	Mann-Whitney U	0.88 vs 0.73	U=0	P<0.0001
		WT(can) vs WT	Mann-Whitney U	0.86 vs 0.8	U=253	P<0.001
		WT(nor) vs WT	Mann-Whitney U	0.93 vs 0.8	U=0	P=0.04
		WT(Strp) vs WT	Mann-Whitney U	0.54 vs 0.8	U=6	P<0.0001
	Population lag time median comparisons	Mutant vs WT	Mann-Whitney U	1.26 vs 1	U=78	P<0.0001
		WT(HA) vs WT	Mann-Whitney U	0.48 vs 1	U=14	P<0.0001
		Mutant(HA) vs Mutant	Mann-Whitney U	0.98 vs 1.26	U=497	P=0.002
		WT(can) vs WT	Mann-Whitney U	1.6 vs 1	U=0	P<0.0001
		WT(nor) vs WT	Mann-Whitney U	0.68 vs 1	U=0	P<0.0001
		WT(Strp) vs WT	Mann-Whitney U	1.4 vs 1	U=128	P=0.0002
	Population doubling time median comparisons	Mutant vs WT	Mann-Whitney U	0.73 vs 0.6	U=1	P<0.0001
		WT(HA) vs WT	Mann-Whitney U	0.88 vs 0.6	U=0	P<0.0001
		Mutant(HA) vs Mutant	Mann-Whitney U	0.72 vs 0.73	U=703	P=0.11
		WT(can) vs WT	Mann-Whitney U	0.78 vs 0.6	U=0	P<0.0001
		WT(nor) vs WT	Mann-Whitney U	0.59 vs 0.6	U=729	P=0.046
		WT(Strp) vs WT	Mann-Whitney U	0.63 vs 0.6	U=533	P<0.0001
	Fig.4a
	Time to division (minutes), 42°C	WT vs Mutant	Mann-Whitney	28 vs 38	U=123307	P<0.0001
		Mutant vs Mutant(HA)	Mann-Whitney	38 vs 40	U=149832	P=0.0031
		WT vs WT(HA)	Mann-Whitney	28 vs 34	U=118457	P<0.0001
	Fig. 7a
		WT (can -3) vs WT	Mann-Whitney U	48.5 vs 11	U=0	P<0.0001
		WT (nor-2.25) vs WT	Mann-Whitney U	32 vs 11	U=0	P<0.001
		WT (strp-5) vs WT	Mann-Whitney U	39 vs 11	U=0	P<0.0001
	Fig. 7b			Means
		WT (can-3) vs WT	Paired t test	13.5 vs 1.7	t=0.96	P=0.4
		WT (nor 2.25) vs WT	Paired t test	1.25 vs 1.7	t=0.75	P=0.5
		WT (strp 5) vs WT	Paired t test	30 vs 1.7	t=2.9	P=0.1

## Sheet: Sheet2
		Fligner tests for variability
		Time to division	Mutant vs WT	Fligner	Yes	Χ2=9	P<0.0001
			WT(HA) vs WT	Fligner	Yes	Χ2=6.0	P=0.01
			Mutant(HA) vs Mutant	Fligner	No	Χ2=1.5	P=0.2
			WT(can) vs WT	Fligner	Yes	Χ2=87.6	P<0.0001
			WT(nor) vs WT	Fligner	Yes	Χ2=66.9	P<0.0001
			WT(Strp) vs WT	Fligner	Yes	Χ2=32.9	P<0.0001
		Length at birth	Mutant vs WT	Fligner	Yes	Χ2= 91.4	P<2.2e-16
			WT(HA) vs WT	Fligner	Yes	Χ2=29.4	P<5.75 e-8
			Mutant(HA) vs Mutant	Fligner	Yes, Mutant(HA)>Mutant	Χ2=50.5	P<1.17 e-12
			WT(can) vs WT	Fligner	Yes, WT(can)>WT	Χ2=49	P=2.5e-12
			WT(nor) vs WT	Fligner	Yes	Χ2=58.5	P=2.03e-14
			WT(Strp) vs WT	Fligner	No	Χ2=1.5	P=0.2
